# Supplementary material for: Genetic Diversity of Trypanosoma cruzi in Panama Inferred by Multi-locus Sequence Typing of Mitochondrial Genes
Source: Microorganisms. 2022 Jan 26;10(2):287. doi: 10.3390/microorganisms10020287 (PMC8879757; doi:10.3390/microorganisms10020287)
Supplement: Supplementary file 1 [file microorganisms-10-00287-s001.zip]

Archive with 5 entries (5 files):
- Table S1 Gene fragments accession numbers.xlsx
- Table S2. Haplotype regional groups.pdf
- Table S3. Estimates of Evolutionary Divergency.pdf
- Table S4. Divergence p distance.pdf
- Table S5. Number of base differences per sequence.pdf
