# Supplementary material for: Genetic Diversity of Trypanosoma cruzi in Panama Inferred by Multi-locus Sequence Typing of Mitochondrial Genes
Source: Microorganisms. 2022 Jan 26;10(2):287. doi: 10.3390/microorganisms10020287 (PMC8879757; doi:10.3390/microorganisms10020287)
Supplement: Supplementary file 1 [file microorganisms-10-00287-s001.zip › Table S1 Gene fragments accession numbers.xlsx]

## Sheet: Sheet1
Table S1. GeneBank accession numbers of T. cruzi maxicircle gene fragment sequences generated in this study
Original code	12S rRNA	9S rRNA	Cyt b	MURf1a	ND1	COII
TCH1	OM212070	OM212100	OM273472	OM212130	OM212160	OM212190
TCH2	OM212071	OM212101	OM273473	OM212131	OM212161	OM212191
TCH3	OM212072	OM212102	OM273474	OM212132	OM212162	OM212192
TCH4	OM212073	OM212103	OM273475	OM212133	OM212163	OM212193
TCH5	OM212074	OM212104	OM273476	OM212134	OM212164	OM212194
TCH6	OM212075	OM212105	OM273477	OM212135	OM212165	OM212195
TCH7	OM212076	OM212106	OM273478	OM212136	OM212166	OM212196
TCH8	OM212077	OM212107	OM273479	OM212137	OM212167	OM212197
TCH12	OM212078	OM212108	OM273480	OM212138	OM212168	OM212198
TCH14	OM212079	OM212109	OM273481	OM212139	OM212169	OM212199
TCH15	OM212080	OM212110	OM273482	OM212140	OM212170	OM212200
TCR1	OM212081	OM212111	OM273483	OM212141	OM212171	OM212201
TCR2	OM212082	OM212112	OM273484	OM212142	OM212172	OM212202
TCR3	OM212083	OM212113	OM273485	OM212143	OM212173	OM212203
TCR4	OM212084	OM212114	OM273486	OM212144	OM212174	OM212204
TCV1	OM212085	OM212115	OM273487	OM212145	OM212175	OM212205
TCV2	OM212086	OM212116	OM273488	OM212146	OM212176	OM212206
TCV3	OM212087	OM212117	OM273489	OM212147	OM212177	OM212207
TCV4	OM212088	OM212118	OM273490	OM212148	OM212178	OM212208
TCV5	OM212089	OM212119	OM273491	OM212149	OM212179	OM212209
TCV6	OM212090	OM212120	OM273492	OM212150	OM212180	OM212210
TCV7	OM212091	OM212121	OM273493	OM212151	OM212181	OM212211
TCV8	OM212092	OM212122	OM273494	OM212152	OM212182	OM212212
TCV9	OM212093	OM212123	OM273495	OM212153	OM212183	OM212213
TCV10	OM212094	OM212124	OM273496	OM212154	OM212184	OM212214
TCV11	OM212095	OM212125	OM273497	OM212155	OM212185	OM212215
TCV12	OM212096	OM212126	OM273498	OM212156	OM212186	OM212216
TCV13	OM212097	OM212127	OM273499	OM212157	OM212187	OM212217
TCV14	OM212098	OM212128	OM273500	OM212158	OM212188	OM212218
TCV17	OM212099	OM212129	OM273501	OM212159	OM212189	OM212219
